# Supplementary material for: Simultaneous Detection of Dihydroxybenzene Isomers Using Electrochemically Reduced Graphene Oxide-Carboxylated Carbon Nanotubes/Gold Nanoparticles Nanocomposite
Source: Biosensors (Basel). 2021 Sep 7;11(9):321. doi: 10.3390/bios11090321 (PMC8468658; doi:10.3390/bios11090321)
Supplement: Supplementary file 1 [file biosensors-11-00321-s001.zip]

Archive with 1 entries (1 files):
- biosensors-1347082-supplementary.pdf
